# Supplementary material for: A comprehensive outline of antimicrobial resistance, antibiotic prescribing, and antimicrobial stewardship in South Africa: A scoping review protocol
Source: PLoS One. 2025 Jan 27;20(1):e0316718. doi: 10.1371/journal.pone.0316718 (PMC11771927; doi:10.1371/journal.pone.0316718)
Supplement: S2 Appendix — (XLSX) [file pone.0316718.s002.xlsx]

## Sheet: Sheet1
Appendix 3
Number	Title, Author, Year	Study Design	Study Location	Study population	Themes/Subthemes addressed	Key Findings
					Antibiotic prescribing knowledge/use
					Knowledge and awareness of AMR
					Stewardship/Surveillance
